# Supplementary material for: An approach on the implementation of full batch, online and mini-batch learning on a Mamdani based neuro-fuzzy system with center-of-sets defuzzification: Analysis and evaluation about its functionality, performance, and behavior
Source: PLoS One. 2019 Sep 5;14(9):e0221369. doi: 10.1371/journal.pone.0221369 (PMC6728050; doi:10.1371/journal.pone.0221369)
Supplement: S1 Code — (ZIP) [file pone.0221369.s001.zip]

Archive with 18 entries (17 files):
- Code/
- Code/cliptr.m
- Code/demo01_gdx_mamcost1fnntrain_main.m
- Code/desktop.ini
- Code/fnngetm.m
- Code/fnngetx.m
- Code/fnnsetm.m
- Code/fnnsetx.m
- Code/genfis1mamt1fnn.m
- Code/genparamt1fnn.m
- Code/License.txt
- Code/mamcost1fnncalcgrad.m
- Code/mamcost1fnncalcperf.m
- Code/mamcost1fnntraingdx_Batch.m
- Code/mamcost1fnntraingdx_MiniBatch.m
- Code/mamcost1fnntraingdx_Online.m
- Code/newtr.m
- Code/plotperf.m
