# Supplementary material for: An approach on the implementation of full batch, online and mini-batch learning on a Mamdani based neuro-fuzzy system with center-of-sets defuzzification: Analysis and evaluation about its functionality, performance, and behavior
Source: PLoS One. 2019 Sep 5;14(9):e0221369. doi: 10.1371/journal.pone.0221369 (PMC6728050; doi:10.1371/journal.pone.0221369)
Supplement: S1 Code — (ZIP) [file pone.0221369.s001.zip › Code/cliptr.m]

%% CC BY-SA (Attribution-ShareAlike) Mamdani based neuro-fuzzy system with center-of-sets defuzzification 
%by Dr. Juan R. Castro of Universidad Aut�noma de Baja California 
%is distributed under a Creative Commons Attribution-ShareAlike 4.0 International License 
%(https://creativecommons.org/licenses/by-sa/4.0/). 
%This license allows others to remix, retouch, and create from their work, even for commercial purposes, 
%as long as they give credit and license their new creations under the same terms. All new works based on 
%yours will carry the same license, so any derivative works will also allow commercial use.

function tr=cliptr(tr,epochs)
% CLIPTR Clip training record to the final number of epochs.
%
%	Syntax
%
%	  tr = cliptr(tr,epochs)
%
indices = 1:(epochs+1);
names = fieldnames(tr);
for i=1:length(names)
  name = names{i};
  eval(['tr.' name ' = tr.' name '(:,indices);']);
end
