# Supplementary material for: An approach on the implementation of full batch, online and mini-batch learning on a Mamdani based neuro-fuzzy system with center-of-sets defuzzification: Analysis and evaluation about its functionality, performance, and behavior
Source: PLoS One. 2019 Sep 5;14(9):e0221369. doi: 10.1371/journal.pone.0221369 (PMC6728050; doi:10.1371/journal.pone.0221369)
Supplement: S1 Code — (ZIP) [file pone.0221369.s001.zip › Code/License.txt]

This code is distributed under the terms Creative Commons Attribution-ShareAlike 4.0 International License. 
The following license has been generated through the Creative Commons site:

CC BY-SA (Attribution-ShareAlike) Mamdani based neuro-fuzzy system with center-of-sets defuzzification by 
Dr. Juan R. Castro of Universidad Aut�noma de Baja California is distributed under a Creative Commons 
Attribution-ShareAlike 4.0 International License (https://creativecommons.org/licenses/by-sa/4.0/). 

This license allows others to remix, retouch, and create from their work, even for commercial purposes, 
as long as they give credit and license their new creations under the same terms. All new works based 
on yours will carry the same license, so any derivative works will also allow commercial use.
